# Supplementary material for: Optimization of Primary Human Bronchial Epithelial 3D Cell Culture with Donor-Matched Fibroblasts and Comparison of Two Different Culture Media
Source: Int J Mol Sci. 2023 Feb 18;24(4):4113. doi: 10.3390/ijms24044113 (PMC9965758; doi:10.3390/ijms24044113)
Supplement: Supplementary file 1 [file ijms-24-04113-s001.zip]

Archive with 1 entries (1 files):
- ijms-2134824-supplementary.pdf
